# Supplementary material for: Multiomics Molecular Research into the Recalcitrant and Orphan Quercus ilex Tree Species: Why, What for, and How
Source: Int J Mol Sci. 2022 Sep 1;23(17):9980. doi: 10.3390/ijms23179980 (PMC9456323; doi:10.3390/ijms23179980)
Supplement: Supplementary file 1 [file ijms-23-09980-s001.zip]

Archive with 2 entries (2 files):
- Figure S1 Maldonado-Alconada et al.pdf
- Maldonado-Alconada et al. Supplementary Tables.xlsx
