# Supplementary material for: Multiomics Molecular Research into the Recalcitrant and Orphan Quercus ilex Tree Species: Why, What for, and How
Source: Int J Mol Sci. 2022 Sep 1;23(17):9980. doi: 10.3390/ijms23179980 (PMC9456323; doi:10.3390/ijms23179980)
Supplement: Supplementary file 1 [file ijms-23-09980-s001.zip › Maldonado-Alconada et al. Supplementary Tables.xlsx]

## Sheet: Supplementary Table S1
Table S1: List of publications about DNA-based markers performed in Quercus spp.
Species	Technique	Objetives	Conclusions	Reference
Quercus castanea	cpSSR	Genetic connectivity and diversity	Seedling populations show a positive association between genetic diversity and fragment size, but not in adult populations. Network connectivity shows that seedling populations are less connected than adult populations.	[170]
Q. ilex	cpSSR and nSSR	Genetic variation and differenciation at population level	Low seed distribution among populations indicates by high levels of regional differentiation with chloroplast DNA. Nuclear DNA shows reduced spatial difference due to more broad pollen distribution and a larger effective population size. The discrepancy between evolutionary and contemporary migration rates shows that anthropogenic activity has an impact over the past few generations.	[58]
Quercus suber and Q. ilex	ddRADseq	Identification of hybrids	Candidate marker databases (up to 9,251), across the genome, is propose to calculate the degree of introgression between Q. ilex and Q. suber in both adults and seedlings. Q. suber is estimated to contribute more to the genome in hybrid offspring than in hybrid adults, indicating a preference for backcrossing with this parental species.	[55]
Quercus mongolica (cDNA library), Q. serrata and Q. dentata (characterized EST-SSR)	EST-SSR	Identification of genetic markers	A total of 274 SSRs are found in 3,385 ESTs. In these, the AG and AAG are the most abudant and no CG repeats are found. Out of 274 SSRs, 20 EST-SSRs are polymorphic in the Quercus spp.	[171]
Quercus robur and Q. petraea	EST-SSR and SSR	Identification of hybrids and transferability of markers to other Quercus spp. (Q. pubescens, Q. pyrenaica, Q. alba, Q. rubra, Q. faginea, Q. suber and Q. ilex)	Compared to earlier research that just looked at a subset of the markers, a total of 20 SSRs are significantly improved. These multiplexes may be beneficial to investigate other oak species as well, according on preliminary PCR studies. The method utilized for developing multiplex SSRs should be broadly applicable, from the selection of the PCR conditions through the formulation of the allele cal…	[172]
Quercus amplifolia, Q. congesta, Q. dalechampii, Q. ichnusae, Q. leptobalamos and Q. virgiliana	EST-SSRs	Molecular diversity	For the populations analyzed, a total of 12 EST-SSRs displayes comparatively high values for allelic richness, heterozygosity, and the number of private alleles. There is shown to be a marginally favorable association between genetic and geographic distance.	[173]
Quercus robur and Q. petraea	nSSR	Genetic variation	Reproductive restrictions, assortative mating, constrained seed dispersal, and microsite-induced juvenile selection favoring the locally adapted taxon may enhance the taxon-specific spatial aggregation that promotes species separation. Q. petraea and Q. robur are separate species with a recent shared ancestor. Because of selection made during the establishment of juveniles, occasional hybrids are…	[174]
Quercus robur and Q. petraea	nSSR	Identification of hybrids	A continuum of intermediates as well as pure individuals of both species are found, according to genetic and morphological investigations. At the limit of their ranges, where both species coexist sympatrically, it is possible to find genetically and morphologically pure individuals of both Q. petraea and Q. robur despite centuries of hybridization and introgression. This is further confirmed by t…	[175]
Quercus robur, Q. petraea and Q. pubescens	nSSR	Identification of species	Pure and hybrid individuals are distinguished by a total of five nSSRs used to determine the small-scale population genetic structure. It is determined that Q. petraea and Q. robur are separate taxa with a recent shared ancestor. Because of selection made during the establishment of juveniles, occasional hybrids are rarely observed in adults.	[176]
Quercus suber	nSSR	Genetic stability in somatic embryos	Six to eight nSSRs are used to evaluate the genetic stability during the somatic embryogenesis process. Five SSRs distinguish among the genotypes analyzed, showing a low percentage of mutationes in the propagated plants.	[177]
Quercus ilex and Q.coccifera	nSSR	Level of introgression	All the tested SSRs used show a good correspondence between pure oak species. These microstellites also confirmes the genetic structure of mixed genotypes, previously identfied by morphological characteritics.	[64]
Quercus germinata	nSSR	Differenciation individuals	Although PCR amplification of the dried leaf material is more challenging than amplification of the DNA from fresh leaves, DNA was successfully recovered from the dried leaf material. The dried leaves from the suspect's automobile do not have the same DNA composition as the trees close to the crime site. Despite the fact that this study do not yield any evidence that could be utilized to convict …	[57]
Quercus glabrescens, Q. ruosa and Q. obtusata	nSSR	Determination of interspecific gene flow	Allopatric populations constitute well-defined genetic groups and the sympatric populations exhibite genetic evidence of hybridisation between Quercus spp. Hybridization events affect the chemical expression of secondary metabolites, being some species-specific (caffeic acid and flavonol) and others (quercetin rhamnoside and alkyl coumarate) ubiquitous in the Quercus spp. under study. The found h…	[178]
Quercus hypoleucoides, Q. scytophylla and Q. sideroxyla	nSSR	Identification of hybrids	The three oak species have developed a complex hybrid zone that is geographically organized as a mosaic and has a wide variety of genotypes, including backcrosses, possible triple hybrids, and hybrids between different species pairs.	[179]
Quercus macrocarpa	nSSR	Characterization of pollination	Indicating that similar high levels of gene flow occurred at all three study locations, pollen donors from outside the study sites accounted for between 46% and 53% of paternities and do not differ significantly among sites. Extremely dispersed oak stands are unlikely to be reproductively and genetically isolated, and remnant stands might help keep genetic linkage in heavily altered ecosystems.	[180]
Quercus oleoides	nSSR	Genetic variation and differenciation at population level	Eleven nSSRs in 119 individuals reveal that characteristics associated to growth and gas exchange exhibits remarkably high quantitative genetic variation in contrast to factors related to leaf morphology, anatomy, and photochemistry. Even at distances as little as a few kilometers from one community to another, quantitative genetic variation varies between them. Only a tenuous correlation existes…	[181]
Quercus pacifica	nSSR	Patterns of colonization and genetic flow	Q. pacifica belonged to an evolutionary lineage that is distinct and genetically coherent. Between islands, there is a tiny but considerable genetic difference. Given the disjunct distribution on islands separated by as much as 125 km of open ocean, both recent and historical gene flow are remarkably high. The islands under study has the greatest gene flow estimates. The islands may have undergon…	[182]
Quercus acutissima	nSSR and chloroplast DNA analysis of intergenic spacers	Genetic variability during mid-Pliocene warm	By affecting the degree of historical range overlap, the palaeoclimate shift shapes the admixture patterns that are displayed. In particular, the warm environment in the middle of the Pliocene encourages ancient interaction and allows widespread hybridization throughout central China. Contrarily, the local extinction of Q. chenii during the Pleistocene cool climate decreases the likelihood of int…	[183]
Quercus chenii	nSSR and chloroplast DNA analysis of intergenic spacers	Genetic structure variation	The genetic variety of Q. chenii has been influenced by both terrain and climate. Lowlands as corridors improved population connectedness, especially when the species underwent range expansions, but mountains as barriers facilitate differentiation through both geographic and environmental isolation.	[184]
Quercus mongoli var. mogolicoides, Q. mongolica var. crispula, Q. serrata	Nuclear EST-SSR	Genetic diversity and structure	The genetic makeup of the three taxa is unique, yet there is genetic mingling between them. The population size of Quercus mongolica var. mongolicoides (QM) is stable during and after the last glacial period, while Q. mongolica var. crispula (QC) and Q. serrata (QS) demonstrate population expansion following the last glacial maximum. After adequate isolation, there is ongoing gene flow between QM…	[185]
Quercus robur and Q. petraea	Nuclear, chloroplast and mitochondrial SNPs and nuclear InDels	Gene flow and introgression in pollen	356 nSNPs, three nuclear InDels, 17 cpSNPs, and five mitochondrial SNPs are used. Up to a range of 1250 km, 13 plastidial haplotypes display a clear spatial pattern and a highly substantial autocorrelation. The nuclear loci show significant geographic genetic structuring up to 1250 kilometers. Compared to organelle gene markers, the nuclear gene markers show far less differentiation. The matrix o…	[186]
Quercus ser. Virentes	RADseq data, nSSR and chloroplast DNA	Speciation and niche evolution	Although transpecific chloroplast haplotypes and considerable intraspecific leaf morphological variation are present, RADseq and nSSR data revealed that the species as a whole are genetically coherent. Allopatric and parapatric species maintain ecological niches but diverge in climatic niches, whereas sympatric species exhibit signs of ecological niche differentiation but share climatic niches. T…	[187]
Quercus alba, Q. michauxii, Q. montana, Q muehlenbergii/Q. prinoides, and Q. stellata	RAD-seq, SNPs and MassARRAY	Development of a multispecies barcoding	A list of 291 potential SNPs suggests low rates of hybridization between cultivated and native species. Out of 291 SNPs, 80 are included in a barcoding toolkit that is easily implemented using MassARRAY mass spectrometry technology.	[73]
Quercus germinata	SSR	Genetic variation and differenciation at population level	Six SSRs are polymorphic and species-specific. The trees, that are clones, are supported by the close proximity of trees with the same haplotype. The findings demonstrate that the 2-ha experimental location contains a sizable amount of genetic variation.	[188]
Quercus liaotungensis	SSR	Genetic variation and differenciation at population level	Twelve populations are examined, and a total of 19 SSRs reveals both substantial genetic diversity and low genetic differentiation. Geographical and physical barriers keep populations apart, as shown by the positive association between genetic and geographic distance and the discovery of two population borders.	[189]
Quercus mongolica and Q. liaotungensis	SSR	Genetic variation and differenciation at species level	A total of 19 SSRs reconstructs their recent demographic historie of five cool-temperate tree species in Eastern Asia. They experience expansions after the Last Glacial Maximum. Q. mongolica shows a moderate increase in population size and remains stable after the expansion.	[190]
Quercus stellata	SSR	Development of SSR markers	A total of 12 SSRs, which are post oak-specific, are developed to aid the study of genetic diversity and population structure of extant forest remnants.	[191]
Quercus variabilis	SSR	Development of SSR markers	A total of 2,121 SSRs are identified from 63,851 individual sequence reads. Out of them, 100 SSRs are tested in 24 individuals from two wild populations. Among the 100 tested markers, 34 primer pairs are successfully amplified and 14 of them yield polymorphic amplification products.	[192]
Quercus robur	SSR and allozyme gene loci	Genetic variation and differenciation at population level	Four codominant SSR loci and seven allozyme gene loci determine the genetic variation and differentiation of two pedunculate oak stands. Both number of alelles and the observed heterozygosity are higher for the SSR than for the allozyme loci. The SSR are closer to Hardy–Weinberg expectation. For most parameters SSRs exhibit smaller interlocus variation than the allozymes.	[193]
Quercus acutissima	SSR and EST-SSR	Genetic variation	A total of 12 SSRs analyzed in 672 trees sampled in 28 populations indicates a high level of genetic diversity and the genetic differentiation was high. Two main groups are observed among the provenances.	[194]
Quercus robur and Q. petraea	SSR, stomata length and nuclear DNA content	Ploidy level	The analysis of polyploidy by using SSRs indicates that each putative triploid tree showed patterns of SSR variation unexpected for diploid genomes, with up to three alleles at some loci.	[56]
SSR (simple sequence repeat marker or microstallite), nSSR (nuclear simple sequence repeat marker), cpSSR (chloroplast simple sequence repeat marker), EST-SSR (Expressed sequence tag-derived simple sequence repeat marker), SNP (single nucleotide polymorphism), RAD-seq (Restriction site associated DNA sequencing); InDels (Insertion–deletion mutations);EST-SSR (expressed sequence tag-derived simple…

## Sheet: Supplementary Table S2
Table S2: List of publications about epigenetics performed in Quercus spp.
Species	Technique	Objetives	Conclusions	Reference
Quercus lobata	5-Azacytidine, WGBS and RNAseq	Methylation in seedlings development and changes in gene expression	DNA methylation regulated gene expression and phenotypic diversity in seedlings and DNA methylation removal has an impact on plant growth.	[195]
Quercus suber	5mdC ELISA-based immunoassay	Epigenetic marks in of two embryogenesis pathways derived from microspores and immature zygotic embryos	Early in vitro embryogenesis in woody species involved DNA hypomethylation, cell wall modification by pectin esterification, and an increase in auxin levels.	[196]
Quercus suber	HPCE and immunodetecton of 5-mdC	Epigenetic regulation and the abscisic acid (ABA) pathway during development and maturation of somatic embryos	The epigenetic control is involved in the correct maturation and subsequent germination in cork oak somatic embryos. A decrease in 5-mdC is observed with the development of somatic embryos. While retention of the 5-mdC signal is mostly found in the shoot meristem and provascular tissues, the acquisition of germination capacity coincided with a general low 5-mdC signal in the root meristem.	[197]
Quercus suber	HPCE, MS-RAPD and inmunodetection of histone modifications	DNA methylation and histone posttranslational modifications in heat stress	The progressive introduction of cork oak under high temperature (55°C), allowing its adaptation and survival, depends on the dynamics of epigenetic mechanisms such as DNA methylation and histone H3 acetylation, which showed opposite and distinct dynamics.	[198]
Quercus suber	Immunodetection	Distribution histone modification and DNA methylation in pollen	The chromatin arrangement in mature pollen grain nuclei is governed by epigenetic patterns, which vary depending on the plant species and their methods for fertilization timing.	[199]
Quercus robur	Immunodetection of 5-methylcytosine and histone modifications	Chromatin epigenetic modificatons in root tip meristematic cells	In terms of both genomic structure and the epigenetic landscape, Q. robur differs to some extent from other plant species. Methylation is associated with both euchromatic and heterochromatic domains.	[200]
Quercus suber	MSAP	DNA methylation associated to cork quality types	Differences in cork cellular features directly related to initial or traumatic phellogen activity are correlated with DNA methylation.	[201]
Quercus ilex	MSAP	Methylation differences at population level and in response to drought	The percentage of hypermethylated loci increases and the percentage of fully methylated loci decreases in plants exposed to drought. The ability of plants, even trees with lengthy lifespans, to quickly adapt to changing environmental conditions is highlighted by changes in DNA methylation. As the long-term treatment advance, these alterations as well as a slowing in such declines occurres.	[80]
Quercus lobata	RRBS	Methylation sites and identification of genes associated to different climate conditions	Wild oak populations offer preliminary proof that CG methylation plays a part in locally adaptive evolution or plasticity in plant response.	[202]
Quercus lobata	RRBS	Genomic and epigenomic variations in phenotypic traits	DNA methylation regulates gene expression and phenotypic diversity in seedlings and suggests that DNA methylation removal has an impact on plant growth.	[73]
Quercus lobata	RRBS	Variability in methylated DNA sites in different populations	The CpG methyl polymorphisms are involved in local adaptation, either directly or by linkage to regions under selection, even though CHG methyl polymorphisms are not playing a large role and would make poor candidates for natural selection.	[75]
Quercus suber	RT-qPCR	Profile of DNA methyltransferase in cork	A lower global level of methylation and, consequently, a lower level of phellogen gene suppression are suggested by the general tendency of methyltransferases to express less in trees capable of producing high-quality cork. This great stability seems to suggest that, despite the fact that de novo methylation occurs, it has little bearing on the creation of corks of good or terrible quality.	[203]
Quercus robur	WGS and WGBS	Methylated DNA sites associated to heartwood	With sample aging, DNA fragmentation increases. The non-repetitive section has little relative coverage. In order to reach enough genome coverage, quantitative methylome investigations of oak hardwood will probably be restricted to recent samples and demand a high sequencing depth.	[204]
RRBS (Reduced-representation bisulphite sequencing), WGBS (whole-genome bisulfite sequencing), WGS (Whole-genome DNA sequencing), HPCE (High performance capillary electrophoresis), MS-RAPD (Methylation Sensitive-Random Amplified Polymorphic DNA), MSAP (Methylation Sensitive Amplification Polymorphism), 5-mDC (5-methyl-deoxy-cytidine)

## Sheet: Supplementary Table S3
Table S3:List of publications about transcriptomics performed in Quercus spp.
Species	Technique	Objetives	Conclusions	References
Q. lobata	RNA-seq	Response to drought stress	A massive transcriptional response to drought is generated with 18,111 down-regulated and 17,236 up-regulated contigs. Genes involved in metabolism and cell parts are down-regulated and genes about abiotic stressors and mortality are up-regulated. A total of 56 contigs responses to the drought treatment, indicating their role in regional adaptation to this abiotic stress.	[90]
Q. lobata, Quercus garryana and Quercus douglasii	RNA-seq	De novo assembly for understanding evolution within and among species	A total of 83,644 contigs, out of them, 14,898 and 13,778 are complete and partial genes, respectively, are identified and 1.7 million possible sequence variants including 1.1 million high-quality diallelic SNPs are described. 11 of 18 functional categories with significantly elevated dN/dS are involved in disease response. Other high-dN/dS genes are involved in biotic response, flowering and gro…	[99]
Q. robur	RNA-seq	Response to insect pests	When compared to susceptible oaks, the resistant oaks demonstrate constitutive and/or inducible differential expression in response to insects and pests. Tannins, flavonoids, and terpenoids are substances implicated in the defense against insect pests, and there are distinct variances in their transcript levels and metabolic composition. Due to their unique profile of volatiles caused by herbivor…	[142]
Q. robur	RNA-seq	Response to microorganisms and animals	A total of 3,018 oak contigs are differentially expressed in EM symbioses, with up-regulated genes encoding proline-rich cell wall proteins and ethylene signalling-related transcription factors whereas down-regulated genes involved in auxin-mediated signalling pathway and defence.	[205]
Q. robur	RNA-seq	Response to the nematode Pratylenchus penetrans solely and in combination with the fungus Piloderma croceum	A stronger response to nematode was at shoot flush than root flush. During shoot flush, reactive oxygen species formation, hormone signalling, and proteins involved in the shikimate pathway are upregulated in the presence of the nematode. During root flush, production of glycerolipods involved in signalling cascades is downregulated. This propose that fungus actively suppressed host defence. A op…	[206]
Q. robur	RNA-seq	Response to Piloderma croceum and/or Protaphorura armata	Collembola enhances GO terms associated with primary growth during SF, and this is reflected in higher 13C and 15N excess in aboveground plant compartments. Collembola boosts the GO terms for plant secondary metabolism and physical fortification after RF. Furthermore, the presence of Collembola increases the number of GO terms associated to plant defense, indicating that Collembola in the rhizosp…	[207]
Q. robur and Q. petraea	RNA-seq	Development of EST catalogue	1,704,117 EST sequences in total were collapsed into 69,154 potential contigs and 153,517 singletons were generated. Candidate genes involved in cuticle formation, phenylpropanoids biosynthesis, cell wall formation, and bud phenology made up the EST catalogue. Oak paleohistory can be uncovered due to comparative orthologous sequences with other plant gene models that were discovered. 52,834 SSRs …	[83]
Q. robur and Q. petraea	RNA-seq	Genes associated with vegetative bud phenology (The oak gene expression atlas)	A gene network supporting vegetative bud dormancy release, a crucial stage in development that enables plants to adapt their phenology to the environment, was created by aligning 9.5 thousand oak coding sequences with the same sequences on peach chromosomes.	[208]
Q. robur, Q. pubescens and Q. ilex	RNA-seq	Response to drought stress	A total of 415, 79, and 222 DEGs under drought conditions were identified in Q. robur, Q. pubescens, and Q. ilex, respectively, demonstrating species-specific response mechanisms. 517 orthologous genes that may be crucial in genus-level drought stress adaptation are characterized. It emphasizes the value of the antioxidant capability, the mitochondrial respiration system, the lignification of the…	[94]
Q. suber	RNA-seq	Response to several developmental stages (roots, leaves, buds, biotic stress (P. cinnamomi, Pisolithus tinctorius) and abiotic stress (oxidative stress, drought, heat, cold and salinity).	Approximately 159,000 unigenes were found out of 7 million sequence reads from various tissues and organs, developmental phases, and physiological circumstances. Cork oak is described as containing a considerable novel gene space that is not covered by previous model species or EST sequencing projects.	[209]
Q. suber	RNA-seq	Flower development	Male and female flowers contain a combined total of 962,172 high-quality reads with an average length of 264 nucleotides. DEGs involved in pollen development, ovule formation, and flower development in other species with monoecious, dioecious, or hermaphroditic sexual systems are identified in early and late stages of the development of female and male flowers. It describe new DEGs are involved i…	[210]
Q. suber	RNA-seq	Comparation of non model ectomycorrhizal plant-fungal with non-symbiotic roots	A total of 19,552 cork oak root unique transcript, are described in ectomycorrhizal cork oak roots. Out of them, 2,238 transcripts are variable related to wall remodelling, secretory pathway, flavonoid biosynthesis, and recognition of fungal effectors.	[211]
Q. suber	RNA-seq	Response to long-term drought period	A total of 546 differentially expressed unigenes are identified, highlighting both effector (LEA, chaperones, transporters) and regulatory genes (transcription factors). It describes transcriptional regulatory events such as activation of ABA-responsive genes and ABF-dependent signaling. A core ABA-signaling pathway involving PP2C-SnRK2-ABF components is induced in stressed Q. suber roots, identi…	[166]
Q. suber	RNA-seq	Cork cambium activity and phellem differentiation	A total of 6,013 DEGs are identified with 2,875 of the transcripts being specifically enriched during the cork formation process versus secondary xylem formation. It describes a potentially candidate genes associated to suberization process, ethylene and jasmonate signaling and meristem function.	[100]
Q. suber	RNA-seq	Cork seasonal growth to identify molecular processes embracing from phellogen to mature differentiated phellem cell	Cell cycle regulation, meristem proliferation and maintenance and processes triggering cell differentiation at the beginning (April), and metabolic processes paralleling the phellem cell chemical composition at maximum (June) and advanced (July) cork growth are upregulated. A maximal expression of polysaccharides- and lignin-related secondary cell wall processes is observed in July, which indicat…	[212]
Q. suber	RNA-seq	Phellogen activity	Secondary growth and phellogen activity are initiated very early in cork oak taproots (approx. 8 days after sowing). A list of candidate genes involved in cell wall modifications, such as lignification and suberization, as well as regulatory genes, such as transcription factors- and hormone-related genes is described in of root segments undergoing primary and secondary development. The molecular …	[101]
Q. suber x cerris hybrids	RNA-seq	Cork production	A significant number of genes related to cork production included in GO subcategories, such as cell wall biogenesis, lipid metabolic processes, metal ion binding and apoplast/cell wall are unique in trees with cork production. This indicates specific mechanisms for cork production.	[213]
Q. ilex	RNA-seq	Integration of transcriptomic, proteomic, and metabolomic data	A list of 62,629 transcripts, 2,380 protein species, and 62 metabolites are indentified in several organs (leaves, roots, and embryos). 123 metabolic pathways out of 127 included in KEGG patahways are visualized, included carbohydrate and energy metabolism, amino acid metabolism, lipid metabolism, nucleotide metabolism, and biosynthesis of secondary metabolites. Of which, the TCA cycle is the mos…	[154]
Q. ilex	RNA-seq	Individuald and combined response to O3 and stresses.	Salt treatment causes more changes in the profile of expressed transcripts than ozone treatment. Many differentially regulated genes are involved in stress sensing and signalling, cell wall remodelling, ROS sensing and scavenging, photosynthesis and, sugar and lipid metabolism. The comparison of gene expression in the combined salt + ozone treatment triggers a unique response in terms of gene exp…	[91]
Q. ilex	RNA-seq	Construction of a protein database from RNA-seq data	Workflow to generate a specific species database to compare proteins from transcriptome data.	[214]
Q. ilex	RNA-seq	Response to drought stress and integration with proteomics data	A total of 25,169 transcripts and 3,312 proteins are identified in seedling under drought conditions. Poor correlation betweern mRNA and protein is reported. Genes involved in metabolism are down-accumulated whereas those involves in stress are up-accumulated. Four gene products (FtSH6, CLPB1, CLPB3, and HSP22) are highlighted in response to drought to be up-accumualted at both omics levels at tw…	[89]
Q. petraea	RNA-seq	Bud dormancy induction	Out of 495,915 reads, 6,471 contigs are selected in response to the two main stages of bud dormance, endo- and ecodormancy. 75 and 161 statistically significant sequences in expression level between endo- and ecodormancy conditions are reported. Genes involved in the response to abscisic acid, response to cold stress and response to oxidative stress categories represent key steps in the molecular…	[215]
Q. pubescens	RNA-seq	Response to drought stress	A total of 96,006 contigs with a mean length of 618 bp is generated in response to drought conditions. The main biological process categories are metabolic, cellular and single-organism processes. The KEGG metabolic pathways that are well represented by unique sequences are purine metabolism, starch and sucrose metabolism, and T cell receptor siganlling pathway. From this database, 14,202 SSRs an…	[216]
Q. pubescens	RNA-seq	Response to drought stress	Up to 5,724 differentially expressed transcripts were obtained; out of them, 42 are related to drought response. Drought increases in oxidative pressure mitigated by the increase of ubiquitin-like protein protease, ferrochelatase, oxaloacetate decarboxylase and oxo-acid-lyase activities. In contract, the auxin biosynthesis, transport, carbohydrate storage metabolism are downregulated in this abio…	[92]
Q. rubra	RNA-seq	Response to ozone stress	De novo assembly generated 52,662 unigenes, of which 4,140 DEGs are detected in response to ozone stress. The most GO categories alters by this abiotic stress are plant-pathogen interaction, energy, lipid, amino acid, carbohydrate and terpenoid metabolism.	[93]
Q. rubra	RNA-seq	Response to cynipid wasp Dryocosmus quercuspalustris	The cynipid wasp Dryocosmus quercuspalustris causes significant changes in gene expression read oak tissue. The inner larval capsule exhibits suppression of significant portions of the plant innate immune system, whereas the outside gall tissue exhibits increases in numerous plant defense systems.	[98]
Quercus engelmannii, Quercus berberidifolia and Quercus cornelius-mulleri	RNA-seq	Response to drought stress	98,042 variants across all loci and 4,352 variants in 139 drought candidate genes. All variants are asignable to a single species, but with several highly admixed individuals. The same individuals showed less admixture in response to drought.	[95]
Quercus shumardii	RNA-seq	Mechanism of yellow leaf coloration.	A total of 39,962 gene are differentially expressed in the comparison of both oak yellow leaf and green leaf variety. It highlights the down-expression of chlorophyll biosynthesis-related glumly-tRNA reductase gene and Mg-chelatase gene and the up-expression of pheophorbide a oxygenase gene associated with chlorophyll degradation in the yellow leaf variety. Moreover, the genes enconding several e…	[217]
Q. variabilis	RNA-seq	Mechanism of desiccation sensitivity	A total of 4,405, 4,441, and 5,907 DEGs are identified in three different dessication levels of seeds, being 2,219 DEGs commonly observed in the three levels. The KEGG pathways that are most altered by dessication are plant hormone signal transduction and glycerophospholipid metabolism. Some DEGs involved in hormone biosynthesis and signal transduction, stress response proteins, and phospholipase…	[102]
Q. suber	RNA-seq and RT-PCR	Study of secondary growth tissues (xylem and phellogen/phellem) related to the cork quality	In samples taken from cork-producing trees, genes related to stress are more abundant. This mechanism is tightly regulated by transcriptional factors and kinases, as well as by the hormones ABA, ethylene, and auxins. The genes involved in the favonoid pathway are increased in the trees that produce cork of poor quality. When it comes to the phenylpropanoid pathway genes, cork-producing trees that…	[218]
Q. robur	RNA-seq and RT-qPCR	Response to Streptomyces sp. Ach505 and Piloderma croceum	AcH 505 causes differential expression of genes involved in cell wall remodeling and enhances and maintains the expression levels of signaling genes encoding potential receptor protein kinases and transcription factors. When roots are in the resting stage, there are greater local gene expression responses to AcH 505 alone and in combination with P. croceum. This is likely because dormant roots re…	[219]
Q. robur	RNA-seq and RT-qPCR	Response to three ectomycorrhizal (Paxillus involutus, Pisolithus microcarpus and Laccaria bicolor) and one orchid mycorrhizal fungi (Serendipita vermifera)	The three EMF fungi elicit identical patterns of responses from a common set of plant DEGs, bieng the majority of the key DEGs are down-regulated. Highly colonized roots' fungal transcripts from two EMF were analyzed, and the results show the beginning of the symbiosis. In contrast, the DEGs in the orchid mycorrhizal fungus are mostly concerned with plant defense. Utilizing clonal oaks enables th…	[96]
Q. suber	RNA-seq and RT-qPCR	Production of cork of superior quality	A significant number of DEGs (8.48%) are identified by transcriptional profiling, of which 78.8% have annotation. Genes linked in DNA synthesis, RNA processing, proteolysis, and transcription factors connected to the abiotic stress response are more significantly expressed in BDC. The number of putative stomatal/lenticular-associated genes is likewise larger in BQC, which may be related to the un…	[220]
Q. suber	RNA-seq and RT-qPCR	Acorn development	In some acorn developmental stages, a total of 80,357 ESTs are generated. Acorn-specific transcripts comprise about 7.6% of the overall quantity of transcripts. 2,285 transcripts that are DEGs are found after the examination of expression patterns during development. The developmental stage that corresponds to a fully grown acorn displayed a distinct expression profile from other developmental st…	[221]
Q. suber and Q. ilex	RNA-seq and RT-qPCR	Phellem development	Both Q. ilex and Q. suber transcriptomes are similar in their complexity. However, Q. suber external bark is enriched with upaccumulated genes related to suberin and meristematic gene, snd Q. ilex is enriched in abiotic stress and chromatin assembly.	[222]
Q. suber	RT-qPCR	Selection of reference genes	Act, CACs, EF-1a, GAPDH, His3, PsaH, Sand, PP2A, ß-Tub, and Ubq are ten possible reference genes that are evaluated to find the most stable internal reference for quantitative PCR normalization. When all the samples are analyzed at once, Act and CACs show the highest expression stability, whereas ß-Tub and PsaH show the lowest.	[88]
Q. suber	RT-qPCR	Activity of oxidosquealen cyclase in cork triterpenoid biosynthesis	The expression of three OSC genes (QsOSC1, QsOSC2 and QsOSC3) involved in cork formation is analyzed. QsOSC1 is expressed at similar levels throughout the growing season, while both QsOSC2 and QsOSC3 were expressed most highly during June, and at lower levels thereafter.	[223]
Q. suber	RT-qPCR	Interaction with Pisolithus tinctorius	The expression of GABA transaminase is decreased in mycorrhizal roots, whereas the GAD1 transcript is increased. In mycorrhizal roots, the number of genes encoding polyamine oxidases (PAO2 and PAO4) is enhanced.	[97]
Q. petraea	Suppression subtractive hybridization libraries, RT-PCR and macroarray	Signaling pathway of bud burst	A total of 801 ESTs is generated from six developmental stages of bud burst. A putative function was attributed to 65% of the 233 distinct transcripts that are discovered by a macroarray experiment to be differentially expressed during the process. Genes associated to metabolism, protein synthesis, cell cycle, cell rescue/defense, and transcription-related transcripts are up-regulated.	[224]
RT-qPCR (quantitative reverse transcription PCR); SNPs (single nucleotide polymorphism); EST (expressed sequence tag); dN/dS (rates of nonsynonymous to synonymous substitutions); EM (ectomycorrhizal); GO (gene onthology); SF (alternate shoot); RF (root flushes); SSR (single sequence repeat); LEA (Late Embryogenesis Abundant); ABA (Abscisic acid); ABF (ABA-responsive cis-elemen-binding factor); PP…
